# Supplementary material for: Integrin β3 Reprogramming Stemness in HER2-Positive Breast Cancer Cell Lines
Source: Biology (Basel). 2024 Jun 11;13(6):429. doi: 10.3390/biology13060429 (PMC11201290; doi:10.3390/biology13060429)
Supplement: Supplementary file 1 [file biology-13-00429-s001.zip]

Archive with 1 entries (1 files):
- biology-3039186-supplementary.pdf
